# Supplementary material for: Clinical Characteristics of Complex Karyotype Soft Tissue Sarcomas: A Single-Institution Cohort Study
Source: Medicina (Kaunas). 2026 Jan 27;62(2):271. doi: 10.3390/medicina62020271 (PMC12941814; doi:10.3390/medicina62020271)
Supplement: Supplementary file 1 [file medicina-62-00271-s001.zip]

Archive with 1 entries (1 files):
- medicina-4069508-supplementary.pdf
